# Supplementary material for: Genomic characteristics of Salmonella enterica serovar Blockley
Source: Microbiol Spectr. 2024 Nov 14;12(12):e02048-24. doi: 10.1128/spectrum.02048-24 (PMC11619412; doi:10.1128/spectrum.02048-24)
Supplement: Supplemental tables — Tables S1 to S4. [file spectrum.02048-24-s0002.xlsx]

## Sheet: Table S1
Table S1. Comprehensive information on the 264 Salmonella Blockley genomes analyzed in this study
Number	Label	StrainID	Source	ST	eBG	Country	Region	Subregion	Year	Cumulative bases in recombination	gyrA	parC	BAPS	BAPS F subcluster	IncN	ColE1_rop	Col156	ColpVC	IncFII_p96A	IncX4	Col_pHAD28	aac(6')-Iaa	aph(3'')-Ib	aph(3')-Ia	aph(6)-Id	catA2	mph(A)	tet(A)	floR	blaTEM-1B	dfrA14	sul2	aadA1	aadA2b	cmlA1	sul3	qnrB19	blaCMY-2	mcr-1.2	blaSHV-12	blaCTX-M-15	mphR(A)	IS6100	mrx(A)	Junction point of IS26 in rbsK	Reference of sequence data	Accession#/Assembly barcode in Enterobase
1	Reference	159838	Poultry	52	151	Israel	Asia	Western Asia	2015	0	S83FD87G	S80R	A		1	0	0	0	0	0	0	1	1	1	1	0	1	1	0	0	0	0	0	0	0	0	0	0	0	0	0	1	1	1	953	NCBI	CP043662
2	EC10-019	EC10-019	Human	52	151	Taiwan	Asia	Eastern Asia	2010	0	S83F	none	D		1	0	0	0	0	0	0	1	1	1	1	1	1	1	0	0	0	0	0	0	0	0	0	0	0	0	0	1	1	1	953	This study	DRR576566
3	NA07-136	NA07-136	Human	52	151	Taiwan	Asia	Eastern Asia	2007	0	S83F	none	D		1	1	0	0	0	1	0	1	1	1	1	1	1	1	1	0	0	0	0	0	0	0	0	0	0	0	0	1	1	1	953	This study	DRR576567
4	NC05-383	NC05-383	Human	52	151	Taiwan	Asia	Eastern Asia	2005	0	S83F	none	D		1	1	0	0	0	0	0	1	1	1	1	0	1	1	0	0	0	0	0	0	0	0	0	0	0	0	0	1	1	1	953	This study	DRR576568
5	NJ09-185	NJ09-185	Human	52	151	Taiwan	Asia	Eastern Asia	2009	0	S83F	none	D		1	1	0	0	0	0	0	1	1	1	1	1	1	1	0	0	0	0	0	0	0	0	0	0	0	0	0	1	1	1	953	This study	DRR576569
6	NJ09-253	NJ09-253	Human	52	151	Taiwan	Asia	Eastern Asia	2009	0	S83F	none	D		1	0	0	0	1	0	0	1	1	1	1	1	1	1	0	0	0	0	0	0	0	0	0	0	0	0	0	1	1	1	953	This study	DRR576570
7	NJ10-190	NJ10-190	Human	52	151	Taiwan	Asia	Eastern Asia	2010	0	S83F	none	D		1	0	0	0	0	0	0	1	1	1	1	1	1	1	0	0	0	0	0	0	0	0	0	0	0	0	0	1	1	1	953	This study	DRR576571
8	NK09-079	NK09-079	Human	52	151	Taiwan	Asia	Eastern Asia	2009	0	S83F	none	D		1	1	0	0	0	1	0	1	1	1	1	0	1	1	1	0	0	0	0	0	0	0	0	0	0	0	0	1	1	1	953	This study	DRR576572
9	NL05-157	NL05-157	Human	52	151	Taiwan	Asia	Eastern Asia	2005	0	S83F	none	D		1	1	0	0	0	0	0	1	1	1	1	1	1	1	0	0	0	0	0	0	0	0	0	0	0	0	0	1	1	1	953	This study	DRR576573
10	NL09-172	NL09-172	Human	52	151	Taiwan	Asia	Eastern Asia	2009	0	S83F	none	D		1	1	0	0	0	1	0	1	1	1	1	0	1	1	1	0	0	0	0	0	0	0	0	0	0	0	0	1	1	1	953	This study	DRR576574
11	NL10-121	NL10-121	Human	52	151	Taiwan	Asia	Eastern Asia	2010	0	S83F	none	D		1	1	0	0	0	1	0	1	1	1	1	1	1	1	1	0	0	0	0	0	0	0	0	0	0	0	0	1	1	1	953	This study	DRR576575
12	NL10-134	NL10-134	Human	52	151	Taiwan	Asia	Eastern Asia	2010	0	S83F	none	D		1	1	0	0	0	1	0	1	1	1	1	1	1	1	1	0	0	0	0	0	0	0	0	0	0	0	0	1	1	1	953	This study	DRR576576
13	NM04-047	NM04-047	Human	3427	151	Taiwan	Asia	Eastern Asia	2002	0	S83F	none	F	F.6	1	0	0	0	0	0	0	1	1	1	1	1	1	1	0	0	0	0	0	0	0	0	0	0	0	0	0	1	1	1	953	This study	DRR576577
14	NM08-004	NM08-004	Human	52	151	Taiwan	Asia	Eastern Asia	2008	0	S83F	none	D		1	1	0	0	1	0	0	1	1	1	1	1	1	1	0	0	0	0	0	0	0	0	0	0	0	0	0	1	1	1	953	This study	DRR576578
15	NO10-024	NO10-024	Human	52	151	Taiwan	Asia	Eastern Asia	2010	0	S83F	none	D		1	1	0	0	0	1	0	1	1	1	1	1	1	1	1	0	0	0	0	0	0	0	0	0	0	0	0	1	1	1	953	This study	DRR576579
16	R13-1083	R13-1083	Human	52	151	Taiwan	Asia	Eastern Asia	2013	976	S83F	none	D		1	1	0	0	1	1	0	1	1	1	1	0	1	1	1	0	0	0	0	0	0	0	0	0	0	0	0	1	1	1	953	This study	DRR576580
17	R13-1571	R13-1571	Human	52	151	Taiwan	Asia	Eastern Asia	2013	760	S83F	none	D		1	1	0	0	0	1	0	1	1	1	1	0	1	1	1	0	0	0	0	0	0	0	0	0	0	0	0	1	1	1	953	This study	DRR576581
18	R14-1834	R14-1834	Human	52	151	Taiwan	Asia	Eastern Asia	2014	760	S83F	none	D		0	1	0	0	1	0	0	1	1	1	1	0	1	1	1	0	0	0	0	0	0	0	0	0	0	0	0	1	1	1	953	This study	DRR576582
19	R16-3148	R16-3148	Human	52	151	Taiwan	Asia	Eastern Asia	2016	760	S83F	none	D		0	1	0	0	1	0	0	1	1	1	1	0	1	1	1	0	0	0	0	0	0	0	0	0	0	0	0	1	1	1	953	This study	DRR576583
20	R17-0776	R17-0776	Human	52	151	Taiwan	Asia	Eastern Asia	2017	2975	S83F	none	D		0	1	0	0	1	0	0	1	1	1	1	0	1	1	1	0	0	0	0	0	0	0	0	0	0	0	0	1	1	1	953	This study	DRR576584
21	R18-0186	R18-0186	Human	52	151	Taiwan	Asia	Eastern Asia	2018	760	S83F	none	D		0	1	0	0	1	0	0	1	1	1	1	0	1	1	1	0	0	0	0	0	0	0	0	0	0	0	0	1	1	1	953	This study	DRR576585
22	SA04-072	SA04-072	Human	52	151	Taiwan	Asia	Eastern Asia	2004	0	S83F	none	F	F.1	1	0	1	0	0	0	0	1	1	1	1	0	1	1	0	1	0	0	0	0	0	0	0	0	0	0	0	1	1	1	953	This study	DRR576586
23	SA11-067	SA11-067	Human	52	151	Taiwan	Asia	Eastern Asia	2011	0	S83F	none	D		1	0	0	0	0	1	0	1	1	1	1	1	1	1	1	0	0	0	0	0	0	0	0	0	0	0	0	1	1	1	953	This study	DRR576587
24	SAL_AB3743	FSIS21821451	Poultry	52	151	United States	Americas	Northern America	2018	58257	none	none	H		0	0	0	0	0	0	0	1	0	0	0	0	0	0	0	0	0	0	0	0	0	0	0	0	0	0	0	0	0	0		Enterobase	SAL_AB3743AA_AS
25	SAL_AB4949	FSIS31800356	Poultry	52	151	United States	Americas	Northern America	2018	58257	none	none	H		0	0	0	0	0	0	0	1	0	0	0	0	0	0	0	0	0	0	0	0	0	0	0	0	0	0	0	0	0	0		Enterobase	SAL_AB4949AA_AS
26	SAL_AB7719	FSIS21821620	Poultry	52	151	United States	Americas	Northern America	2018	58257	none	none	H		0	0	0	0	0	0	0	1	0	0	0	0	0	0	0	0	0	0	0	0	0	0	0	0	0	0	0	0	0	0		Enterobase	SAL_AB7719AA_AS
27	SAL_AB9343	178943	Human	52	151	United Kingdom	Europe	Northern Europe	2015	40222	none	none	J		0	0	0	0	0	0	0	1	0	0	0	0	0	0	0	0	0	0	0	0	0	0	0	0	0	0	0	0	0	0		Enterobase	SAL_AB9343AA_AS
28	SAL_AC5402	869074	Human	52	151	United Kingdom	Europe	Northern Europe	2020	40347	none	none	J		0	0	0	0	0	0	0	1	0	0	0	0	0	0	0	0	0	0	0	0	0	0	0	0	0	0	0	0	0	0		Enterobase	SAL_AC5402AA_AS
29	SAL_AC5856	871254	Human	52	151	United Kingdom	Europe	Northern Europe	2020	40347	none	none	J		0	0	0	0	0	0	0	1	0	0	0	0	0	0	0	0	0	0	0	0	0	0	0	0	0	0	0	0	0	0		Enterobase	SAL_AC5856AA_AS
30	SAL_AC6330	875509	Human	52	151	United Kingdom	Europe	Northern Europe	2020	40347	none	none	J		0	0	0	0	0	0	0	1	0	0	0	0	0	0	0	0	0	0	0	0	0	0	0	0	0	0	0	0	0	0		Enterobase	SAL_AC6330AA_AS
31	SAL_AD3464	PNUSAS337078	Unknown	52	151	United States	Americas	Northern America	2023	#N/A	none	none	I		0	0	0	0	0	0	0	1	0	0	0	0	0	0	0	0	0	0	0	0	0	0	0	0	0	0	0	0	0	0		Enterobase	SAL_AD3464AA_AS
32	SAL_BA2868	MDH-2014-00277	Poultry	52	151	United States	Americas	Northern America	2001	40222	none	none	J		0	0	0	0	0	0	0	1	0	0	0	0	0	0	0	0	0	0	0	0	0	0	0	0	0	0	0	0	0	0		Enterobase	SAL_BA2868AA_AS
33	SAL_BA4410	73626	Human	52	151	United Kingdom	Europe	Northern Europe	2014	40222	none	none	J		0	0	0	0	0	0	0	1	0	0	0	0	0	0	0	0	0	0	0	0	0	0	0	0	0	0	0	0	0	0		Enterobase	SAL_BA4410AA_AS
34	SAL_BA5807	9456	Human	52	151	United Kingdom	Europe	Northern Europe	2014	0	D87G	none	F	F.2	0	1	0	0	0	0	0	1	1	1	1	1	1	1	0	0	0	0	0	0	0	0	0	0	0	0	0	1	1	1	953	Enterobase	SAL_BA5807AA_AS
35	SAL_BA5950	CFSAN035088	Human	52	151	United States	Americas	Northern America	2015	40222	none	none	J		0	0	0	0	0	0	0	1	0	0	0	0	0	0	0	0	0	0	0	0	0	0	0	0	0	0	0	0	0	0		Enterobase	SAL_BA5950AA_AS
36	SAL_BB0814	319661	Human	52	151	United Kingdom	Europe	Northern Europe	2016	0	S83F	none	C		0	0	0	0	0	0	0	1	1	1	1	0	1	1	0	0	0	0	0	0	0	0	0	0	0	0	0	1	1	1	953	Enterobase	SAL_BB0814AA_AS
37	SAL_BB1307	264120	Human	52	151	United Kingdom	Europe	Northern Europe	2016	40222	none	none	J		0	0	0	0	0	0	0	1	0	0	0	0	0	0	0	0	0	0	0	0	0	0	0	0	0	0	0	0	0	0		Enterobase	SAL_BB1307AA_AS
38	SAL_BB1734	FSIS31800484	Poultry	52	151	United States	Americas	Northern America	2018	58257	none	none	H		0	0	0	0	0	0	0	1	0	0	0	0	0	0	0	0	0	0	0	0	0	0	0	0	0	0	0	0	0	0		Enterobase	SAL_BB1734AA_AS
39	SAL_BB2220	FSIS21821735	Poultry	52	151	United States	Americas	Northern America	2018	58321	none	none	H		0	0	0	0	0	0	0	1	0	0	0	0	0	0	0	0	0	0	0	0	0	0	0	0	0	0	0	0	0	0		Enterobase	SAL_BB2220AA_AS
40	SAL_BB3624	123874	Human	52	151	United Kingdom	Europe	Northern Europe	2015	0	S83FD87G	S80R	A		1	0	0	0	0	0	0	1	1	1	1	0	1	1	0	0	0	0	0	0	0	0	0	0	0	0	0	1	1	1	953	Enterobase	SAL_BB3624AA_AS
41	SAL_BB6497	318347	Human	52	151	United Kingdom	Europe	Northern Europe	2016	41611	none	none	G		0	0	0	0	0	0	0	1	0	0	0	0	0	0	0	0	0	0	0	0	0	0	0	0	0	0	0	0	0	0		Enterobase	SAL_BB6497AA_AS
42	SAL_BB6826	428152	Human	4928	151	United Kingdom	Europe	Northern Europe	2017	0	S83FD87G	none	A		1	0	0	0	1	0	0	1	1	1	1	0	1	1	0	0	0	0	0	0	0	0	0	0	0	0	0	1	1	1	953	Enterobase	SAL_BB6826AA_AS
43	SAL_BB7226	152458	Human	52	151	United Kingdom	Europe	Northern Europe	2015	0	S83FD87G	S80R	A		0	0	0	1	0	0	0	1	0	0	0	0	1	1	0	0	0	0	0	0	0	0	0	0	0	0	0	1	1	1	953	Enterobase	SAL_BB7226AA_AS
44	SAL_BB7922	413075	Human	52	151	United Kingdom	Europe	Northern Europe	2017	40347	none	none	J		0	0	0	0	0	0	0	1	1	0	1	0	0	0	0	0	1	1	0	0	0	0	0	0	0	0	0	0	0	0		Enterobase	SAL_BB7922AA_AS
45	SAL_BB8172	306681	Human	4928	151	United Kingdom	Europe	Northern Europe	2016	0	S83FD87G	none	A		1	0	0	0	1	0	0	1	1	1	1	0	1	1	0	0	0	0	0	0	0	0	0	0	0	0	0	1	1	1	953	Enterobase	SAL_BB8172AA_AS
46	SAL_BB8400	FSIS11810655	Livestock	52	151	United States	Americas	Northern America	2018	40250	none	none	I		0	0	0	0	1	0	0	1	0	0	0	0	0	0	0	0	0	0	0	0	0	0	0	0	0	0	0	0	0	0		Enterobase	SAL_BB8400AA_AS
47	SAL_BB8993	275794	Human	52	151	United Kingdom	Europe	Northern Europe	2016	0	S83F	none	C		0	0	0	1	0	0	0	1	1	1	1	0	1	1	0	0	0	0	0	0	0	0	0	0	0	0	0	1	1	1	953	Enterobase	SAL_BB8993AA_AS
48	SAL_BB9113	119471	Human	52	151	United Kingdom	Europe	Northern Europe	2015	40222	none	none	J		0	0	0	0	0	0	0	1	0	0	0	0	0	0	0	0	0	0	0	0	0	0	0	0	0	0	0	0	0	0		Enterobase	SAL_BB9113AA_AS
49	SAL_BC4255	CFSAN094812	Environment	52	151	United States	Americas	Northern America	2018	58257	none	none	H		0	0	0	0	0	0	0	1	0	0	0	0	0	0	0	0	0	0	0	0	0	0	0	0	0	0	0	0	0	0		Enterobase	SAL_BC4255AA_AS
50	SAL_BC4265	CFSAN094810	Environment	52	151	United States	Americas	Northern America	2018	58257	none	none	H		0	0	0	0	0	0	0	1	0	0	0	0	0	0	0	0	0	0	0	0	0	0	0	0	0	0	0	0	0	0		Enterobase	SAL_BC4265AA_AS
51	SAL_BC4266	CFSAN094811	Environment	52	151	United States	Americas	Northern America	2018	58257	none	none	H		0	0	0	0	0	0	0	1	0	0	0	0	0	0	0	0	0	0	0	0	0	0	0	0	0	0	0	0	0	0		Enterobase	SAL_BC4266AA_AS
52	SAL_BC4286	CFSAN094813	Environment	52	151	United States	Americas	Northern America	2018	58257	none	none	H		0	0	0	0	0	0	0	1	0	0	0	0	0	0	0	0	0	0	0	0	0	0	0	0	0	0	0	0	0	0		Enterobase	SAL_BC4286AA_AS
53	SAL_CB0513	365343	Human	52	151	United Kingdom	Europe	Northern Europe	2017	0	S83FD87G	S80R	A		0	0	1	0	0	0	0	1	1	1	1	0	1	1	0	0	0	0	0	0	0	0	0	0	0	0	0	1	1	1	NA	Enterobase	SAL_CB0513AA_AS
54	SAL_CB1431	279955	Human	52	151	United Kingdom	Europe	Northern Europe	2016	0	S83FD87G	S80R	A		1	0	0	0	0	0	0	1	1	1	1	0	1	1	0	0	0	0	0	0	0	0	0	0	0	0	0	1	1	1	953	Enterobase	SAL_CB1431AA_AS
55	SAL_CB2017	184410	Human	4928	151	United Kingdom	Europe	Northern Europe	2015	0	S83FD87G	none	A		0	0	0	0	1	0	0	1	1	1	1	0	1	1	0	0	0	0	0	0	0	0	0	0	0	0	0	1	1	1	953	Enterobase	SAL_CB2017AA_AS
56	SAL_CB2321	157363	Human	52	151	United Kingdom	Europe	Northern Europe	2015	41611	none	none	G		0	0	0	0	0	0	0	1	0	0	0	0	0	1	0	1	0	0	1	1	1	1	0	0	0	0	0	0	0	0		Enterobase	SAL_CB2321AA_AS
57	SAL_CB3514	534821	Human	52	151	United Kingdom	Europe	Northern Europe	2018	0	S83FD87G	S80R	A		1	0	1	0	0	0	0	1	1	1	1	0	1	1	0	0	0	0	0	0	0	0	0	0	0	0	0	1	1	1	953	Enterobase	SAL_CB3514AA_AS
58	SAL_CB4574	163162	Human	52	151	United Kingdom	Europe	Northern Europe	2015	40222	none	none	J		0	0	0	0	0	0	0	1	0	0	0	0	0	0	0	0	0	0	0	0	0	0	0	0	0	0	0	0	0	0		Enterobase	SAL_CB4574AA_AS
59	SAL_CB5076	298812	Human	52	151	United Kingdom	Europe	Northern Europe	2016	41611	none	none	G		0	0	0	0	0	0	0	1	0	0	0	0	0	0	0	0	0	0	0	0	0	0	0	0	0	0	0	0	0	0		Enterobase	SAL_CB5076AA_AS
60	SAL_CB5687	298984	Human	52	151	United Kingdom	Europe	Northern Europe	2016	41611	none	none	G		0	0	0	0	0	0	0	1	0	0	0	0	0	0	0	0	0	0	0	0	0	0	0	0	0	0	0	0	0	0		Enterobase	SAL_CB5687AA_AS
61	SAL_CB9030	568272	Human	52	151	United Kingdom	Europe	Northern Europe	2018	41611	none	none	G		0	0	0	1	0	0	0	1	1	0	1	0	0	1	0	0	1	1	0	0	0	0	0	0	0	0	0	0	0	0		Enterobase	SAL_CB9030AA_AS
62	SAL_CB9704	FSIS11811742	Poultry	52	151	United States	Americas	Northern America	2018	58272	none	none	H		0	0	0	0	0	0	0	1	0	0	0	0	0	0	0	0	0	0	0	0	0	0	0	0	0	0	0	0	0	0		Enterobase	SAL_CB9704AA_AS
63	SAL_DB0748	FSIS11812200	Poultry	52	151	United States	Americas	Northern America	2018	58277	none	none	H		0	0	0	0	0	0	0	1	0	0	0	0	0	0	0	0	0	0	0	0	0	0	0	0	0	0	0	0	0	0		Enterobase	SAL_DB0748AA_AS
64	SAL_DB9777	CK_99/00002859	Wild Animal	52	151	Austria	Europe	Western Europe	1999	0	D87Y	none	F	F.5	1	0	1	0	0	0	0	1	1	1	1	0	1	1	0	0	0	0	0	0	0	0	0	0	0	0	0	1	1	1	953	Enterobase	SAL_DB9777AA_AS
65	SAL_DB9778	CK_99/00001287	Wild Animal	52	151	Austria	Europe	Western Europe	1999	0	D87Y	none	F	F.5	1	0	1	0	0	0	0	1	1	1	1	0	1	1	0	0	0	0	0	0	0	0	0	0	0	0	0	1	1	1	953	Enterobase	SAL_DB9778AA_AS
66	SAL_DB9779	CK_99/00001242	Wild Animal	52	151	Austria	Europe	Western Europe	1999	0	D87Y	none	F	F.5	1	0	1	0	0	0	0	1	1	1	1	0	1	1	0	0	0	0	0	0	0	0	0	0	0	0	0	1	1	1	953	Enterobase	SAL_DB9779AA_AS
67	SAL_EA3112	CFSAN035081	Human	52	151	United States	Americas	Northern America	2015	40222	none	none	J		0	0	0	0	0	0	0	1	0	0	0	0	0	0	0	0	0	0	0	0	0	0	0	0	0	0	0	0	0	0		Enterobase	SAL_EA3112AA_AS
68	SAL_EA4862	FDA858774-2	Animal Feed	52	151	United States	Americas	Northern America	2015	40337	none	none	J		0	0	0	1	0	0	0	1	0	0	0	0	0	0	0	0	0	0	0	0	0	0	0	0	0	0	0	0	0	0		Enterobase	SAL_EA4862AA_AS
69	SAL_EA4863	FDA346905	Environment	52	151	Egypt	Africa	Northern Africa	2005	3	S83F	none	F	F.3	1	1	1	0	0	0	0	1	1	1	1	0	1	1	0	0	0	0	0	0	0	0	0	0	0	0	0	1	1	1	806	Enterobase	SAL_EA4863AA_AS
70	SAL_EA5412	FDA337406	Environment	52	151	Egypt	Africa	Northern Africa	2005	37	S83F	none	F	F.3	1	1	1	0	0	0	0	1	1	1	1	0	1	1	0	0	0	0	0	0	0	0	0	0	0	0	0	1	1	1	NA	Enterobase	SAL_EA5412AA_AS
71	SAL_EA6256	OSF005641	Poultry	52	151	United States	Americas	Northern America	2009	40352	none	none	J		0	0	0	1	0	0	0	1	0	0	0	0	0	0	0	0	0	0	0	0	0	0	0	0	0	0	0	0	0	0		Enterobase	SAL_EA6256AA_AS
72	SAL_EA6423	90479	Human	52	151	United Kingdom	Europe	Northern Europe	2015	0	S83FD87G	S80R	A		0	0	0	1	0	0	0	1	0	0	0	0	1	1	0	0	0	0	0	0	0	0	0	0	0	0	0	1	1	1	953	Enterobase	SAL_EA6423AA_AS
73	SAL_EA7434	31631	Human	52	151	United Kingdom	Europe	Northern Europe	2014	40222	none	none	J		0	0	0	0	0	0	0	1	0	0	0	0	0	0	0	0	0	0	0	0	0	0	0	0	0	0	0	0	0	0		Enterobase	SAL_EA7434AA_AS
74	SAL_EA7648	68962	Human	52	151	United Kingdom	Europe	Northern Europe	2014	40222	none	none	J		0	0	0	0	0	0	0	1	0	0	0	0	0	0	0	0	0	0	0	0	0	0	0	0	0	0	0	0	0	0		Enterobase	SAL_EA7648AA_AS
75	SAL_EA8017	26640	Human	52	151	United Kingdom	Europe	Northern Europe	2014	40222	none	none	J		0	0	0	0	0	0	0	1	0	0	0	0	0	0	0	0	0	0	0	0	0	0	0	0	0	0	0	0	0	0		Enterobase	SAL_EA8017AA_AS
76	SAL_EA8098	63017	Human	52	151	United Kingdom	Europe	Northern Europe	2014	0	S83FD87G	S80R	A		1	0	1	0	0	0	0	1	1	1	1	0	1	1	0	0	0	0	0	0	0	0	0	0	0	0	0	1	1	1	953	Enterobase	SAL_EA8098AA_AS
77	SAL_EA8211	73615	Human	52	151	United Kingdom	Europe	Northern Europe	2014	0	S83FD87G	S80R	A		1	0	1	1	0	0	0	1	1	1	1	0	1	1	0	0	0	0	0	0	0	0	0	0	0	0	0	1	1	1	953	Enterobase	SAL_EA8211AA_AS
78	SAL_EA8339	73633	Human	52	151	United Kingdom	Europe	Northern Europe	2014	0	S83F	none	C		0	0	0	0	0	0	0	1	1	1	1	0	1	1	0	0	0	0	0	0	0	0	0	0	0	0	0	1	1	1	953	Enterobase	SAL_EA8339AA_AS
79	SAL_EA8493	78657	Human	52	151	United Kingdom	Europe	Northern Europe	2014	0	S83FD87G	S80R	A		0	0	0	1	0	0	0	1	0	0	0	0	1	1	0	0	0	0	0	0	0	0	0	0	0	0	0	1	1	1	953	Enterobase	SAL_EA8493AA_AS
80	SAL_EA9208	NY-N11231	Livestock	52	151	United States	Americas	Northern America	2006	40307	none	none	J		0	0	0	0	0	0	0	1	0	0	0	0	0	0	0	0	0	0	0	0	0	0	0	0	0	0	0	0	0	0		Enterobase	SAL_EA9208AA_AS
81	SAL_EA9472	FDA377660 73-5-2	Environment	52	151	United States	Americas	Northern America	2009	40222	none	none	J		0	0	1	0	0	0	0	1	0	0	0	0	0	0	0	0	0	0	0	0	0	0	0	0	0	0	0	0	0	0		Enterobase	SAL_EA9472AA_AS
82	SAL_EB0406	579883	Human	52	151	United Kingdom	Europe	Northern Europe	2018	0	S83F	none	C		0	1	0	0	0	0	0	1	1	1	1	0	1	1	0	0	0	0	0	0	0	0	0	0	0	0	0	1	1	1	953	Enterobase	SAL_EB0406AA_AS
83	SAL_EB3315	266935	Human	52	151	United Kingdom	Europe	Northern Europe	2016	0	S83FD87G	S80R	A		1	0	1	0	0	0	0	1	1	1	1	0	1	1	0	0	0	0	0	0	0	0	0	0	0	0	0	1	1	1	699	Enterobase	SAL_EB3315AA_AS
84	SAL_EB5283	587821	Human	52	151	United Kingdom	Europe	Northern Europe	2018	40222	none	none	J		0	0	0	0	0	0	0	1	0	0	0	0	0	0	0	0	0	0	0	0	0	0	0	0	0	0	0	0	0	0		Enterobase	SAL_EB5283AA_AS
85	SAL_EB8807	615620	Human	52	151	United Kingdom	Europe	Northern Europe	2018	40222	none	none	J		0	0	0	0	0	0	0	1	0	0	0	0	0	0	0	0	0	0	0	0	0	0	0	0	0	0	0	0	0	0		Enterobase	SAL_EB8807AA_AS
86	SAL_FA0933	FDA301485	Environment	52	151	Egypt	Africa	Northern Africa	2004	0	S83F	none	F	F.3	0	1	0	0	0	0	0	1	1	1	1	0	1	1	0	0	0	0	0	0	0	0	0	0	0	0	0	1	1	1	806	Enterobase	SAL_FA0933AA_AS
87	SAL_FA1098	H123780513	Human	52	151	United Kingdom	Europe	Northern Europe	2012	0	S83FD87G	S80R	A		0	0	0	0	0	0	0	1	0	0	0	0	1	1	0	0	0	0	0	0	0	0	0	0	0	0	0	1	1	1	953	Enterobase	SAL_FA1098AA_AS
88	SAL_FA1130	H123740558	Human	52	151	United Kingdom	Europe	Northern Europe	2012	0	S83FD87G	S80R	A		1	0	1	0	0	0	0	1	1	1	1	0	1	1	0	0	0	0	0	0	0	0	0	0	0	0	0	1	1	1	953	Enterobase	SAL_FA1130AA_AS
89	SAL_FA1250	H124040535	Human	52	151	United Kingdom	Europe	Northern Europe	2012	0	D87Y	none	F	F.4	1	0	1	0	0	0	0	1	1	1	1	0	1	1	0	0	0	0	0	0	0	0	0	0	0	0	0	1	1	1	939	Enterobase	SAL_FA1250AA_AS
90	SAL_FA3640	OSF022434	Livestock	52	151	United States	Americas	Northern America	2007	40301	none	none	J		0	0	0	1	0	0	0	1	0	0	0	0	0	0	0	1	0	0	0	0	0	0	0	0	0	0	0	0	0	0		Enterobase	SAL_FA3640AA_AS
91	SAL_FA3952	MOD1_Sal_843	Human	52	151	United States	Americas	Northern America	2012	40222	none	none	J		0	0	0	0	0	0	0	1	0	0	0	0	0	0	0	0	0	0	0	0	0	0	0	0	0	0	0	0	0	0		Enterobase	SAL_FA3952AA_AS
92	SAL_FA4146	MDH-2014-00291	Poultry	52	151	United States	Americas	Northern America	2002	40222	none	none	J		0	0	0	0	0	0	0	1	0	0	0	0	0	0	0	0	0	0	0	0	0	0	0	0	0	0	0	0	0	0		Enterobase	SAL_FA4146AA_AS
93	SAL_FA4390	MDH-2014-0005	Poultry	52	151	United States	Americas	Northern America	2001	40222	none	none	J		0	0	0	0	0	0	0	1	0	0	0	0	0	0	0	0	0	0	0	0	0	0	0	0	0	0	0	0	0	0		Enterobase	SAL_FA4390AA_AS
94	SAL_FA4466	OSF012642	Livestock	52	151	United States	Americas	Northern America	2006	31	none	none	F	F.1	1	0	1	0	0	0	0	1	1	1	1	1	1	1	0	0	0	0	0	0	0	0	0	0	0	0	0	1	1	1	953	Enterobase	SAL_FA4466AA_AS
95	SAL_FA5381	WAPHL-SAL-A00275	Poultry	52	151	United States	Americas	Northern America	2002	40222	none	none	J		0	0	0	0	0	0	0	1	0	0	0	0	0	0	0	0	0	0	0	0	0	0	0	0	0	0	0	0	0	0		Enterobase	SAL_FA5381AA_AS
96	SAL_FA8217	CVM N53061	Poultry	52	151	United States	Americas	Northern America	2014	40222	none	none	J		0	0	0	0	0	0	0	1	0	0	0	0	0	0	0	0	0	0	0	0	0	0	0	0	0	0	0	0	0	0		Enterobase	SAL_FA8217AA_AS
97	SAL_FB0225	112209	Aquatic Animal	52	151	United States	Americas	Northern America	2009	40222	none	none	J		0	0	0	1	0	0	0	1	0	0	0	0	0	0	0	0	0	0	0	0	0	0	0	0	0	0	0	0	0	0		Enterobase	SAL_FB0225AA_AS
98	SAL_FB4077	611431	Human	52	151	United Kingdom	Europe	Northern Europe	2018	0	S83FD87G	S80R	A		1	0	1	0	0	0	0	1	1	1	1	0	1	1	0	0	0	0	0	0	0	0	0	0	0	0	0	1	1	1	699	Enterobase	SAL_FB4077AA_AS
99	SAL_FB9839	240154	Human	52	151	United Kingdom	Europe	Northern Europe	2016	0	S83F	none	C		0	0	0	0	0	0	0	1	1	1	1	0	1	1	0	0	0	0	0	0	0	0	0	0	0	0	0	1	1	1	953	Enterobase	SAL_FB9839AA_AS
100	SAL_GB1127	FSIS21822714	Poultry	52	151	United States	Americas	Northern America	2018	58257	none	none	H		0	0	0	0	0	0	0	1	0	0	0	0	0	0	0	0	0	0	0	0	0	0	0	0	0	0	0	0	0	0		Enterobase	SAL_GB1127AA_AS
101	SAL_HB4294	651080	Human	52	151	United Kingdom	Europe	Northern Europe	2018	40222	none	none	J		0	0	0	0	0	0	0	1	0	0	0	0	0	0	0	0	0	0	0	0	0	0	0	0	0	0	0	0	0	0		Enterobase	SAL_HB4294AA_AS
102	SAL_HB9776	659345	Human	52	151	United Kingdom	Europe	Northern Europe	2018	41611	none	none	G		0	0	0	0	0	0	0	1	0	0	0	0	0	0	0	0	0	0	0	0	0	0	0	0	0	0	0	0	0	0		Enterobase	SAL_HB9776AA_AS
103	SAL_HC4022	CVM N19S2109	Poultry	52	151	United States	Americas	Northern America	2019	58257	none	none	H		0	1	0	0	0	0	0	1	0	0	0	0	0	0	0	0	0	0	0	0	0	0	0	0	0	0	0	0	0	0		Enterobase	SAL_HC4022AA_AS
104	SAL_HC4921	CFSAN094502	Environment	52	151	United States	Americas	Northern America	2019	58257	none	none	H		0	0	0	0	0	0	0	1	0	0	0	0	0	0	0	0	0	0	0	0	0	0	0	0	0	0	0	0	0	0		Enterobase	SAL_HC4921AA_AS
105	SAL_HC6815	1300	Poultry	52	151	Canada	Americas	Northern America	NA	40222	none	none	J		0	0	0	1	0	0	0	1	0	0	0	0	0	0	0	0	0	0	0	0	0	0	0	0	0	0	0	0	0	0		Enterobase	SAL_HC6815AA_AS
106	SAL_IA7947	65032	Human	52	151	United Kingdom	Europe	Northern Europe	2014	40222	none	none	J		0	0	0	0	0	0	0	1	0	0	0	0	0	0	0	0	0	0	0	0	0	0	0	0	0	0	0	0	0	0		Enterobase	SAL_IA7947AA_AS
107	SAL_IA8654	27807	Human	52	151	United Kingdom	Europe	Northern Europe	2014	41624	none	none	G		0	0	0	0	0	0	0	1	0	0	0	0	0	0	0	0	0	0	0	0	0	0	0	0	0	0	0	0	0	0		Enterobase	SAL_IA8654AA_AS
108	SAL_IA9175	67531	Human	52	151	United Kingdom	Europe	Northern Europe	2014	40222	none	none	J		0	0	0	0	0	0	0	1	0	0	0	0	0	0	0	0	0	0	0	0	0	0	0	0	0	0	0	0	0	0		Enterobase	SAL_IA9175AA_AS
109	SAL_IB5617	628802	Human	52	151	United Kingdom	Europe	Northern Europe	2018	0	D87G	none	F	F.2	0	1	0	0	0	0	0	1	1	1	1	1	1	1	0	0	0	0	0	0	0	0	0	0	0	0	0	1	1	1	953	Enterobase	SAL_IB5617AA_AS
110	SAL_IC3508	QLULH7	Poultry	52	151	China	Asia	Eastern Asia	2006	0	S83Y	none	B		0	0	0	0	0	0	0	1	1	1	1	1	1	1	0	1	0	0	0	0	0	0	0	0	0	0	0	1	1	1	953	Enterobase	SAL_IC3508AA_AS
111	SAL_IC3727	QLUY706	Poultry	52	151	China	Asia	Eastern Asia	2010	0	S83Y	none	B		0	0	0	0	0	0	0	1	1	1	1	1	1	1	0	1	0	0	0	0	0	0	0	0	0	0	0	1	1	1	953	Enterobase	SAL_IC3727AA_AS
112	SAL_IC3732	QLUY803	Poultry	52	151	China	Asia	Eastern Asia	2010	0	S83Y	none	B		0	0	0	0	0	0	0	1	1	1	1	1	1	1	0	1	0	0	0	0	0	0	0	0	0	0	0	1	1	1	953	Enterobase	SAL_IC3732AA_AS
113	SAL_IC3737	QLULQ6	Poultry	52	151	China	Asia	Eastern Asia	2010	0	S83Y	none	B		0	0	0	0	0	0	0	1	1	1	1	1	1	1	0	0	0	0	0	0	0	0	0	0	0	0	0	1	1	1	953	Enterobase	SAL_IC3737AA_AS
114	SAL_JA9901	FSIS1505161	Livestock	52	151	United States	Americas	Northern America	2015	40222	none	none	I		0	0	0	0	0	0	0	1	0	0	0	0	0	0	0	0	0	0	0	0	0	0	0	0	0	0	0	0	0	0		Enterobase	SAL_JA9901AA_AS
115	SAL_JB2069	CDPH_CSalm237	Human	52	151	United States	Americas	Northern America	2014	40222	none	none	J		0	0	0	0	0	0	0	1	0	0	0	0	0	0	0	0	0	0	0	0	0	0	0	0	0	0	0	0	0	0		Enterobase	SAL_JB2069AA_AS
116	SAL_JB2260	FSIS21923500	Poultry	52	151	United States	Americas	Northern America	2019	58257	none	none	H		0	0	0	0	0	0	0	1	0	0	0	0	0	0	0	0	0	0	0	0	0	0	0	0	0	0	0	0	0	0		Enterobase	SAL_JB2260AA_AS
117	SAL_JB4515	393926	Human	52	151	United Kingdom	Europe	Northern Europe	2017	0	S83F	none	C		0	0	0	0	0	0	1	1	1	1	1	0	1	1	0	0	0	0	0	0	0	0	1	0	0	0	0	1	1	1	953	Enterobase	SAL_JB4515AA_AS
118	SAL_JB4712	CDPH_CSalm035	Human	52	151	United States	Americas	Northern America	2014	40222	none	none	J		0	0	0	0	0	0	0	1	0	0	0	0	0	0	0	0	0	0	0	0	0	0	0	0	0	0	0	0	0	0		Enterobase	SAL_JB4712AA_AS
119	SAL_JB9044	FSIS31901601	Poultry	52	151	United States	Americas	Northern America	2019	58257	none	none	H		0	0	0	0	0	0	0	1	0	0	0	0	0	0	0	0	0	0	0	0	0	0	0	0	0	0	0	0	0	0		Enterobase	SAL_JB9044AA_AS
120	SAL_JB9988	314929	Human	52	151	United Kingdom	Europe	Northern Europe	2016	41611	none	none	G		0	0	0	0	0	0	0	1	0	0	0	0	0	0	0	0	0	0	0	0	0	0	0	0	0	0	0	0	0	0		Enterobase	SAL_JB9988AA_AS
121	SAL_KA0100	FSIS1505168	Livestock	52	151	United States	Americas	Northern America	2015	40222	none	none	I		0	0	0	0	1	0	0	1	0	0	0	0	0	0	0	0	0	0	0	0	0	0	0	0	0	0	0	0	0	0		Enterobase	SAL_KA0100AA_AS
122	SAL_KA0443	21855	Human	52	151	United Kingdom	Europe	Northern Europe	NA	2947	S83FD87G	S80R	A		1	0	1	0	0	0	0	1	1	1	1	0	1	1	0	0	0	0	0	0	0	0	0	0	0	0	0	1	1	1	953	Enterobase	SAL_KA0443AA_AS
123	SAL_KA0885	20922	Human	52	151	United Kingdom	Europe	Northern Europe	NA	40222	none	none	J		0	0	0	0	0	0	0	1	0	0	0	0	0	0	0	0	0	0	0	0	0	0	0	0	0	0	0	0	0	0		Enterobase	SAL_KA0885AA_AS
124	SAL_KA6728	CVM N56250	Poultry	52	151	United States	Americas	Northern America	2015	42530	none	none	J		0	0	0	0	0	0	0	1	0	0	0	0	0	0	0	0	0	0	0	0	0	0	0	0	0	0	0	0	0	0		Enterobase	SAL_KA6728AA_AS
125	SAL_KA6802	CVM N58022	Poultry	52	151	United States	Americas	Northern America	2015	41097	none	none	J		0	0	0	0	0	0	0	1	0	0	0	0	0	0	0	0	0	0	0	0	0	0	0	0	0	0	0	0	0	0		Enterobase	SAL_KA6802AA_AS
126	SAL_KA8085	169637	Human	52	151	United Kingdom	Europe	Northern Europe	2015	40222	none	none	J		0	0	0	1	0	0	0	1	0	0	0	0	0	0	0	0	0	0	0	0	0	0	0	0	0	0	0	0	0	0		Enterobase	SAL_KA8085AA_AS
127	SAL_KA8133	189223	Human	52	151	United Kingdom	Europe	Northern Europe	2015	40222	none	none	J		0	0	0	0	0	0	0	1	0	0	0	0	0	0	0	0	0	0	0	0	0	0	0	0	0	0	0	0	0	0		Enterobase	SAL_KA8133AA_AS
128	SAL_KA9697	PNUSAS001946	Human	52	151	United States	Americas	Northern America	2016	0	S83F	none	C		0	0	0	0	0	0	0	1	1	1	1	0	1	1	0	0	0	0	0	0	0	0	0	1	0	0	0	1	1	1	953	Enterobase	SAL_KA9697AA_AS
129	SAL_KB0563	318345	Human	52	151	United Kingdom	Europe	Northern Europe	2016	41611	none	none	G		0	0	0	0	0	0	0	1	0	0	0	0	0	0	0	0	0	0	0	0	0	0	0	0	0	0	0	0	0	0		Enterobase	SAL_KB0563AA_AS
130	SAL_KB1500	285589	Human	52	151	United Kingdom	Europe	Northern Europe	2016	41715	none	none	G		0	0	0	0	0	0	0	1	0	0	0	0	0	0	0	0	0	0	0	0	0	0	0	0	0	0	0	0	0	0		Enterobase	SAL_KB1500AA_AS
131	SAL_KB3190	185444	Human	52	151	United Kingdom	Europe	Northern Europe	2015	0	S83F	none	C		0	0	0	1	0	0	1	1	1	1	1	0	1	1	0	0	0	0	0	0	0	0	1	0	0	0	0	1	1	1	953	Enterobase	SAL_KB3190AA_AS
132	SAL_KB4327	FSIS11918568	Poultry	52	151	United States	Americas	Northern America	2019	58257	none	none	H		0	0	0	0	0	0	0	1	0	0	0	0	0	0	0	0	0	0	0	0	0	0	0	0	0	0	0	0	0	0		Enterobase	SAL_KB4327AA_AS
133	SAL_KB4577	131502	Human	52	151	United Kingdom	Europe	Northern Europe	2015	41611	none	none	G		0	0	0	0	0	0	0	1	1	0	1	0	0	1	0	0	1	1	0	0	0	0	0	0	0	0	0	0	0	0		Enterobase	SAL_KB4577AA_AS
134	SAL_LA0541	FDA958350-C2-1	Environment	52	151	Dominican Republic	Americas	Latin America	2016	0	S83F	none	C		0	1	0	0	0	0	0	1	1	1	1	0	1	1	0	0	0	0	0	0	0	0	0	0	0	0	0	1	1	1	953	Enterobase	SAL_LA0541AA_AS
135	SAL_LA4845	PNUSAS001976	Human	52	151	United States	Americas	Northern America	2016	58257	none	none	J		0	0	0	1	0	1	0	1	0	0	0	0	0	0	0	0	0	0	0	0	0	0	0	0	0	0	0	0	0	0		Enterobase	SAL_LA4845AA_AS
136	SAL_LA5167	CRJJGF_00147	Poultry	52	151	United States	Americas	Northern America	2009	40222	none	none	J		0	0	0	1	0	0	0	1	0	0	0	0	0	0	0	0	0	0	0	0	0	0	0	0	0	0	0	0	0	0		Enterobase	SAL_LA5167AA_AS
137	SAL_LB1325	FSIS21923887	Poultry	52	151	United States	Americas	Northern America	2019	58267	none	none	H		0	0	0	0	0	0	0	1	0	0	0	0	0	0	0	0	0	0	0	0	0	0	0	0	0	0	0	0	0	0		Enterobase	SAL_LB1325AA_AS
138	SAL_LB1985	FSIS31901731	Poultry	52	151	United States	Americas	Northern America	2019	58257	none	none	H		0	0	0	0	0	0	0	1	0	0	0	0	0	0	0	0	0	0	0	0	0	0	0	0	0	0	0	0	0	0		Enterobase	SAL_LB1985AA_AS
139	SAL_LC7223	PNCS013216	Human	52	151	Canada	Americas	Northern America	2017	0	S83F	none	C		0	0	0	0	0	0	0	1	1	1	1	0	1	1	0	0	0	0	0	0	0	0	0	0	0	0	0	1	1	1	953	Enterobase	SAL_LC7223AA_AS
140	SAL_MA0114	FSIS1607041	Livestock	52	151	United States	Americas	Northern America	2016	40282	none	none	I		0	0	0	0	1	0	0	1	0	0	0	0	0	0	0	0	0	0	0	0	0	0	0	0	0	0	0	0	0	0		Enterobase	SAL_MA0114AA_AS
141	SAL_MA0421	PNUSAS002931	Human	52	151	United States	Americas	Northern America	2016	40222	none	none	I		0	0	0	0	0	0	0	1	0	0	0	0	0	0	0	0	0	0	0	0	0	0	0	0	0	0	0	0	0	0		Enterobase	SAL_MA0421AA_AS
142	SAL_MA0422	PNUSAS002932	Human	52	151	United States	Americas	Northern America	2016	40222	none	none	I		0	0	0	1	0	0	0	1	0	0	0	0	0	0	0	0	0	0	0	0	0	0	0	0	0	0	0	0	0	0		Enterobase	SAL_MA0422AA_AS
143	SAL_MA0423	PNUSAS002933	Human	52	151	United States	Americas	Northern America	2016	40222	none	none	I		0	0	0	0	0	0	0	1	0	0	0	0	0	0	0	0	0	0	0	0	0	0	0	0	0	0	0	0	0	0		Enterobase	SAL_MA0423AA_AS
144	SAL_MA2515	FSIS1607202	Livestock	52	151	United States	Americas	Northern America	2016	40222	none	none	I		0	0	0	0	1	0	0	1	0	0	0	0	0	0	0	0	0	0	0	0	0	0	0	0	0	0	0	0	0	0		Enterobase	SAL_MA2515AA_AS
145	SAL_MA7114	PNUSAS003258	Human	52	151	United States	Americas	Northern America	2016	0	S83F	none	C		0	0	0	0	0	0	0	1	1	1	1	0	1	1	0	0	0	0	0	0	0	0	0	0	0	0	0	1	1	1	953	Enterobase	SAL_MA7114AA_AS
146	SAL_MA7718	CFSAN031518	Livestock	52	151	Ethiopia	Africa	Northern Africa	2005	0	S83F	none	F	F.3	1	0	0	0	0	0	0	1	1	1	1	0	1	1	0	0	0	0	0	0	0	0	0	0	0	0	0	1	1	1	806	Enterobase	SAL_MA7718AA_AS
147	SAL_MA7719	CFSAN031519	Livestock	52	151	Ethiopia	Africa	Northern Africa	2005	0	S83F	none	F	F.3	0	0	0	0	0	0	0	1	1	1	1	0	1	1	0	0	0	0	0	0	0	0	0	0	0	0	0	1	1	1	806	Enterobase	SAL_MA7719AA_AS
148	SAL_MA7720	CFSAN031520	Livestock	52	151	Ethiopia	Africa	Northern Africa	2005	0	S83F	none	F	F.3	0	0	0	0	0	0	0	1	1	1	1	0	1	1	0	1	0	0	0	0	0	0	0	0	0	0	0	1	1	1	806	Enterobase	SAL_MA7720AA_AS
149	SAL_MA7721	CFSAN031521	Livestock	52	151	Ethiopia	Africa	Northern Africa	2005	0	S83F	none	F	F.3	0	0	0	0	0	0	0	1	1	1	1	0	1	1	0	0	0	0	0	0	0	0	0	0	0	0	0	1	1	1	806	Enterobase	SAL_MA7721AA_AS
150	SAL_MA7722	CFSAN031522	Livestock	52	151	Ethiopia	Africa	Northern Africa	2005	0	S83F	none	F	F.3	0	0	0	0	0	0	0	1	1	1	1	0	1	1	0	0	0	0	0	0	0	0	0	0	0	0	0	1	1	1	806	Enterobase	SAL_MA7722AA_AS
151	SAL_MA9978	PNUSAS004113	Human	52	151	United States	Americas	Northern America	2016	40222	none	none	I		0	0	0	0	1	0	0	1	0	0	0	0	0	0	0	0	0	0	0	0	0	0	0	0	0	0	0	0	0	0		Enterobase	SAL_MA9978AA_AS
152	SAL_MB1293	FSIS11920871	Poultry	52	151	United States	Americas	Northern America	2019	58319	none	none	H		0	0	0	0	0	0	0	1	0	0	0	0	0	0	0	0	0	0	0	0	0	0	0	0	0	0	0	0	0	0		Enterobase	SAL_MB1293AA_AS
153	SAL_MC0873	FSIS12035576	Poultry	52	151	United States	Americas	Northern America	2020	58305	none	none	H		0	0	0	0	0	0	0	1	0	0	0	0	0	0	0	0	0	0	0	0	0	0	0	0	0	0	0	0	0	0		Enterobase	SAL_MC0873AA_AS
154	SAL_NA2079	14085183	Unknown	52	151	NA	NA	NA	2014	0	D87Y	none	F	F.4	1	0	1	0	0	1	0	1	1	1	1	0	1	0	0	0	0	0	0	0	0	0	0	0	1	0	0	1	1	1	939	Enterobase	SAL_NA2079AA_AS
155	SAL_NA9179	PNUSAS004878	Human	52	151	United States	Americas	Northern America	2016	40222	none	none	I		0	0	0	0	0	0	0	1	0	0	0	0	0	0	0	0	0	0	0	0	0	0	0	0	0	0	0	0	0	0		Enterobase	SAL_NA9179AA_AS
156	SAL_NA9605	PNUSAS004964	Human	52	151	United States	Americas	Northern America	2016	40222	none	none	I		0	0	0	0	0	0	0	1	0	0	0	0	0	0	0	0	0	0	0	0	0	0	0	0	0	0	0	0	0	0		Enterobase	SAL_NA9605AA_AS
157	SAL_NB0655	FSIS11922066	Livestock	52	151	United States	Americas	Northern America	2019	40222	none	none	I		0	0	0	0	1	0	0	1	0	0	0	0	0	0	0	0	0	0	0	0	0	0	0	0	0	0	0	0	0	0		Enterobase	SAL_NB0655AA_AS
158	SAL_NB4289	FSIS21924706	Poultry	52	151	United States	Americas	Northern America	2019	58257	none	none	H		0	0	0	0	0	1	0	1	0	0	0	0	0	0	0	0	0	0	0	0	0	0	0	0	0	0	0	0	0	0		Enterobase	SAL_NB4289AA_AS
159	SAL_NB8913	FSIS11922895	Poultry	52	151	United States	Americas	Northern America	2019	58257	none	none	H		0	0	0	0	0	0	0	1	0	0	0	0	0	0	0	0	0	0	0	0	0	0	0	0	0	0	0	0	0	0		Enterobase	SAL_NB8913AA_AS
160	SAL_NB8940	FSIS11922712	Livestock	52	151	United States	Americas	Northern America	2019	40222	none	none	J		0	0	0	0	0	0	0	1	0	0	0	0	0	0	0	0	0	0	0	0	0	0	0	0	0	0	0	0	0	0		Enterobase	SAL_NB8940AA_AS
161	SAL_NC2426	SAL-18-VL-OH-PA-Ag-0013	Wild Animal	52	151	United States	Americas	Northern America	2018	58257	none	none	H		0	0	0	0	0	0	0	1	0	0	0	0	0	0	0	0	0	0	0	0	0	0	0	0	0	0	0	0	0	0		Enterobase	SAL_NC2426AA_AS
162	SAL_NC2725	PNUSAS191695	Unknown	52	151	United States	Americas	Northern America	2021	#N/A	none	none	I		0	0	0	0	0	0	0	1	0	0	0	0	0	0	0	0	0	0	0	0	0	0	0	0	0	0	0	0	0	0		Enterobase	SAL_NC2725AA_AS
163	SAL_NC3168	1088998	Human	52	151	United Kingdom	Europe	Northern Europe	2021	0	S83FD87G	S80R	A		1	0	1	0	0	0	0	1	1	1	1	0	1	1	0	0	0	0	0	0	0	0	0	0	0	0	0	1	1	1	953	Enterobase	SAL_NC3168AA_AS
164	SAL_OA4836	FDA193227	Environment	52	151	Egypt	Africa	Northern Africa	2002	0	S83F	none	F	F.3	1	1	1	0	0	0	0	1	1	1	1	0	1	1	0	0	0	0	0	0	0	0	0	0	0	0	0	1	1	1	806	Enterobase	SAL_OA4836AA_AS
165	SAL_OB1971	FSIS11922862	Livestock	52	151	United States	Americas	Northern America	2019	40249	none	none	J		0	0	0	0	0	0	0	1	0	0	0	0	0	0	0	0	0	0	0	0	0	0	0	0	0	0	0	0	0	0		Enterobase	SAL_OB1971AA_AS
166	SAL_OB1985	FSIS11922260	Poultry	52	151	United States	Americas	Northern America	2019	58257	none	none	H		0	0	0	0	0	0	0	1	0	0	0	0	0	0	0	0	0	0	0	0	0	0	0	0	0	0	0	0	0	0		Enterobase	SAL_OB1985AA_AS
167	SAL_OB4347	NA07.433	Human	52	151	Taiwan	Asia	Eastern Asia	2007	0	S83F	none	D		1	1	0	0	0	1	0	1	1	1	1	1	1	1	1	0	0	0	0	0	0	0	0	0	0	0	0	1	1	1	953	Enterobase	SAL_OB4347AA_AS
168	SAL_OB4348	NA07.439	Human	52	151	Taiwan	Asia	Eastern Asia	2007	0	S83F	none	D		1	1	0	0	0	0	0	1	1	1	1	1	1	1	0	0	0	0	0	0	0	0	0	0	0	0	0	1	1	1	953	Enterobase	SAL_OB4348AA_AS
169	SAL_OB4350	NA07.352	Human	52	151	Taiwan	Asia	Eastern Asia	2007	0	S83F	none	D		1	1	0	0	1	1	0	1	1	1	1	0	1	1	1	0	0	0	0	0	0	0	0	0	0	0	0	1	1	1	953	Enterobase	SAL_OB4350AA_AS
170	SAL_OB4351	CB08.076	Human	52	151	Taiwan	Asia	Eastern Asia	2008	0	S83F	none	D		1	1	0	0	0	1	0	1	1	1	1	0	1	1	1	0	0	0	0	0	0	0	0	0	0	0	0	1	1	1	953	Enterobase	SAL_OB4351AA_AS
171	SAL_OB4353	NJ08.067	Human	52	151	Taiwan	Asia	Eastern Asia	2008	0	S83F	none	D		1	1	0	0	1	0	0	1	1	1	1	1	1	1	0	0	0	0	0	0	0	0	0	0	0	0	0	1	1	1	953	Enterobase	SAL_OB4353AA_AS
172	SAL_OB4398	JM_06/06	Human	52	151	Northern Ireland	Europe	Northern Europe	2006	40222	none	none	J		0	0	0	0	0	0	0	1	1	0	1	0	0	0	0	0	1	1	0	0	0	0	0	0	0	0	0	0	0	0		Enterobase	SAL_OB4398AA_AS
173	SAL_OB4485	NB07.022	Human	52	151	Taiwan	Asia	Eastern Asia	2007	0	S83F	none	D		1	1	0	0	0	1	0	1	1	1	1	1	1	1	1	0	0	0	0	0	0	0	0	0	0	0	0	1	1	1	953	Enterobase	SAL_OB4485AA_AS
174	SAL_OB4486	NA07.518	Human	52	151	Taiwan	Asia	Eastern Asia	2007	0	S83F	none	D		1	1	0	0	0	0	0	1	1	1	1	1	1	1	0	0	0	0	0	0	0	0	0	0	0	0	0	1	1	1	953	Enterobase	SAL_OB4486AA_AS
175	SAL_OB4566	JM_01/81	Human	52	151	Northern Ireland	Europe	Northern Europe	2001	41611	none	none	G		0	1	1	1	0	0	0	1	0	0	0	0	0	0	0	0	0	0	0	0	0	0	0	0	0	0	0	0	0	0		Enterobase	SAL_OB4566AA_AS
176	SAL_OB5044	FSIS11922259	Poultry	52	151	United States	Americas	Northern America	2019	58257	none	none	H		0	0	0	0	0	0	0	1	0	0	0	0	0	0	0	0	0	0	0	0	0	0	0	0	0	0	0	0	0	0		Enterobase	SAL_OB5044AA_AS
177	SAL_OB6703	779903	Human	52	151	United Kingdom	Europe	Northern Europe	2019	40222	none	none	J		0	0	0	0	0	0	0	1	0	0	0	0	0	0	0	0	0	0	0	0	0	0	0	0	0	0	0	0	0	0		Enterobase	SAL_OB6703AA_AS
178	SAL_OC8903	PNUSAS197878	Unknown	52	151	United States	Americas	Northern America	2021	#N/A	none	none	I		0	0	0	1	0	0	0	1	0	0	0	0	0	0	0	0	0	0	0	0	0	0	0	0	0	0	0	0	0	0		Enterobase	SAL_OC8903AA_AS
179	SAL_PA0854	PNUSAS005590	Human	52	151	United States	Americas	Northern America	2016	40222	none	none	I		0	0	0	0	0	0	0	1	0	0	0	0	0	0	0	0	0	0	0	0	0	0	0	0	0	0	0	0	0	0		Enterobase	SAL_PA0854AA_AS
180	SAL_PA9782	285853	Human	52	151	United Kingdom	Europe	Northern Europe	2016	41611	none	none	G		0	0	0	0	0	0	0	1	0	0	0	0	0	0	0	0	0	0	0	0	0	0	0	0	0	0	0	0	0	0		Enterobase	SAL_PA9782AA_AS
181	SAL_PB5304	CVM N18S1996	Poultry	52	151	United States	Americas	Northern America	2018	58257	none	none	H		0	0	0	0	0	0	0	1	0	0	0	0	0	0	0	0	0	0	0	0	0	0	0	0	0	0	0	0	0	0		Enterobase	SAL_PB5304AA_AS
182	SAL_PB5326	CVM N18S1432	Poultry	52	151	United States	Americas	Northern America	2018	58257	none	none	H		0	0	0	0	0	0	0	1	0	0	0	0	0	0	0	0	0	0	0	0	0	0	0	0	0	0	0	0	0	0		Enterobase	SAL_PB5326AA_AS
183	SAL_PC7678	PNUSAS204462	Unknown	52	151	United States	Americas	Northern America	2021	#N/A	none	none	J		0	0	0	0	0	0	0	1	0	0	0	0	0	0	0	0	0	0	0	0	0	0	0	0	0	0	0	0	0	0		Enterobase	SAL_PC7678AA_AS
184	SAL_QA0721	PNUSAS007295	Human	52	151	United States	Americas	Northern America	2016	40222	none	none	J		0	0	0	0	0	0	0	1	0	0	0	0	0	0	0	0	0	0	0	0	0	0	0	0	0	0	0	0	0	0		Enterobase	SAL_QA0721AA_AS
185	SAL_QA2791	140242	Human	52	151	United Kingdom	Europe	Northern Europe	2015	41611	none	none	G		0	0	0	0	0	0	0	1	0	0	0	0	0	1	0	1	0	0	1	1	1	1	0	0	0	0	0	0	0	0		Enterobase	SAL_QA2791AA_AS
186	SAL_QB0733	795400	Human	52	151	United Kingdom	Europe	Northern Europe	2019	41611	none	none	G		0	0	0	0	0	0	0	1	0	0	0	0	0	0	0	0	0	0	0	0	0	0	0	0	0	0	0	0	0	0		Enterobase	SAL_QB0733AA_AS
187	SAL_QC0919	670K	Human	52	151	United States	Americas	Northern America	1955	#N/A	none	none	J		0	0	0	0	0	0	0	1	0	0	0	0	0	0	0	0	0	0	0	0	0	0	0	0	0	0	0	0	0	0		Enterobase	SAL_QC0919AA_AS
188	SAL_QC2721	PNUSAS209102	Unknown	52	151	United States	Americas	Northern America	2021	#N/A	none	none	I		0	0	0	0	0	0	0	1	0	0	0	0	0	0	0	0	0	0	0	0	0	0	0	0	0	0	0	0	0	0		Enterobase	SAL_QC2721AA_AS
189	SAL_QC3664	PNUSAS210129	Unknown	52	151	United States	Americas	Northern America	2021	#N/A	none	none	H		0	0	0	0	0	0	0	1	0	0	0	0	0	0	0	0	0	0	0	0	0	0	0	0	0	0	0	0	0	0		Enterobase	SAL_QC3664AA_AS
190	SAL_QC7009	PNUSAS213265	Unknown	52	151	United States	Americas	Northern America	2021	#N/A	none	none	I		0	0	0	0	0	0	0	1	0	0	0	0	0	0	0	0	0	0	0	0	0	0	0	0	0	0	0	0	0	0		Enterobase	SAL_QC7009AA_AS
191	SAL_RB2633	800679	Human	4928	151	United Kingdom	Europe	Northern Europe	2019	0	S83FD87G	none	A		0	0	0	0	1	0	0	1	1	1	1	0	1	1	0	0	0	0	0	0	0	0	0	0	0	0	0	1	1	1	953	Enterobase	SAL_RB2633AA_AS
192	SAL_RB6476	CVM N19S0492	Poultry	52	151	United States	Americas	Northern America	2019	58257	none	none	H		0	0	0	0	0	0	0	1	0	0	0	0	0	0	0	0	0	0	0	0	0	0	0	0	0	0	0	0	0	0		Enterobase	SAL_RB6476AA_AS
193	SAL_RB6676	CVM N19S0329	Poultry	52	151	United States	Americas	Northern America	2019	58257	none	none	H		0	0	0	0	0	0	0	1	0	0	0	0	0	0	0	0	0	0	0	0	0	0	0	0	0	0	0	0	0	0		Enterobase	SAL_RB6676AA_AS
194	SAL_SA0104	PNUSAS011684	Human	52	151	United States	Americas	Northern America	2017	40222	none	none	I		0	0	0	0	1	0	0	1	0	0	0	0	0	0	0	0	0	0	0	0	0	0	0	0	0	0	0	0	0	0		Enterobase	SAL_SA0104AA_AS
195	SAL_SA9607	FSIS1700891	Poultry	52	151	United States	Americas	Northern America	2017	58325	none	none	H		0	0	0	0	0	0	0	1	0	0	0	0	0	0	0	0	0	0	0	0	0	0	0	0	0	0	0	0	0	0		Enterobase	SAL_SA9607AA_AS
196	SAL_SB8081	18-SA01755	Wild Animal	52	151	Germany	Europe	Western Europe	2018	0	D87Y	none	F	F.4	0	0	1	0	0	0	0	1	1	1	1	0	1	1	0	0	0	0	0	0	0	0	0	0	0	0	0	1	1	1	929	Enterobase	SAL_SB8081AA_AS
197	SAL_SB9357	FSIS21925780	Poultry	52	151	United States	Americas	Northern America	2019	58292	none	none	H		0	0	0	0	0	0	0	1	0	0	0	0	0	0	0	0	0	0	0	0	0	0	0	0	0	0	0	0	0	0		Enterobase	SAL_SB9357AA_AS
198	SAL_SC0848	PNUSAS234200	Unknown	52	151	United States	Americas	Northern America	2021	#N/A	none	none	I		0	0	0	0	0	0	0	1	0	0	0	0	0	0	0	0	0	0	0	0	0	0	0	0	0	0	0	0	0	0		Enterobase	SAL_SC0848AA_AS
199	SAL_SC7745	PNUSAS232525	Unknown	52	151	United States	Americas	Northern America	2021	#N/A	none	none	I		0	0	0	0	0	0	0	1	0	0	0	0	0	0	0	0	0	0	0	0	0	0	0	0	0	0	0	0	0	0		Enterobase	SAL_SC7745AA_AS
200	SAL_TA1567	352148	Human	52	151	United Kingdom	Europe	Northern Europe	2017	0	S83F	none	C		0	0	0	0	0	0	0	1	1	1	1	0	1	1	0	0	0	0	0	0	0	0	0	0	0	0	0	1	1	1	953	Enterobase	SAL_TA1567AA_AS
201	SAL_TB3673	FSIS21925829	Livestock	52	151	United States	Americas	Northern America	2019	58257	none	none	H		0	0	0	0	0	0	0	1	0	0	0	0	0	0	0	0	0	0	0	0	0	0	0	0	0	0	0	0	0	0		Enterobase	SAL_TB3673AA_AS
202	SAL_TC0770	PNUSAS253194	Unknown	52	151	United States	Americas	Northern America	2021	#N/A	none	none	I		0	0	0	0	0	0	0	1	0	0	0	0	0	0	0	0	0	0	0	0	0	0	0	0	0	0	0	0	0	0		Enterobase	SAL_TC0770AA_AS
203	SAL_TC7590	PNUSAS261292	Unknown	52	151	United States	Americas	Northern America	2022	#N/A	none	none	I		0	0	0	0	0	0	0	1	0	0	0	0	0	0	0	0	0	0	0	0	0	0	0	0	0	0	0	0	0	0		Enterobase	SAL_TC7590AA_AS
204	SAL_UA1263	ZJ-65	Poultry	52	151	Jordan	Asia	Western Asia	2009	0	S83FD87G	S80R	A		1	0	1	0	0	0	0	1	1	1	1	0	1	1	0	0	0	0	0	0	0	0	0	0	0	0	0	1	1	1	953	Enterobase	SAL_UA1263AA_AS
205	SAL_UA1270	ZJ-51C	Human	52	151	Jordan	Asia	Western Asia	2009	0	S83FD87G	S80R	A		1	0	1	0	0	0	0	1	1	1	1	0	1	1	0	0	0	0	0	0	0	0	0	0	0	0	0	1	1	1	953	Enterobase	SAL_UA1270AA_AS
206	SAL_UA2420	PNUSAS018370	Human	52	151	United States	Americas	Northern America	2017	40222	none	none	I		0	0	0	0	0	0	0	1	0	0	0	0	0	0	0	0	0	0	0	0	0	0	0	0	0	0	0	0	0	0		Enterobase	SAL_UA2420AA_AS
207	SAL_UA3575	PNUSAS018841	Human	52	151	United States	Americas	Northern America	2017	40222	none	none	I		0	0	0	0	0	0	0	1	0	0	0	0	0	0	0	0	0	0	0	0	0	0	0	0	0	0	0	0	0	0		Enterobase	SAL_UA3575AA_AS
208	SAL_UA4975	PNUSAS019792	Human	52	151	United States	Americas	Northern America	2017	40222	none	none	I		0	0	0	0	0	0	0	1	0	0	0	0	0	0	0	0	0	0	0	0	0	0	0	0	0	0	0	0	0	0		Enterobase	SAL_UA4975AA_AS
209	SAL_UA4995	PNUSAS019799	Human	52	151	United States	Americas	Northern America	2017	40222	none	none	I		0	0	0	0	1	1	0	1	0	0	0	0	0	0	0	0	0	0	0	0	0	0	0	0	0	0	0	0	0	0		Enterobase	SAL_UA4995AA_AS
210	SAL_UA5033	FSIS1703488	Poultry	52	151	United States	Americas	Northern America	2017	41120	none	none	J		0	0	0	0	0	0	0	1	0	0	0	0	0	0	0	0	0	0	0	0	0	0	0	0	0	0	0	0	0	0		Enterobase	SAL_UA5033AA_AS
211	SAL_UA6394	PNUSAS019911	Human	52	151	United States	Americas	Northern America	2017	0	S83F	none	C		0	0	0	1	0	0	1	1	1	1	1	0	1	1	0	0	0	0	0	0	0	0	1	0	0	0	0	1	1	1	953	Enterobase	SAL_UA6394AA_AS
212	SAL_UA7456	FSIS21720006	Livestock	52	151	United States	Americas	Northern America	2017	40272	none	none	I		0	0	0	0	0	0	0	1	0	0	0	0	0	0	0	0	0	0	0	0	0	0	0	0	0	0	0	0	0	0		Enterobase	SAL_UA7456AA_AS
213	SAL_UC5072	1632817	Human	52	151	United Kingdom	Europe	Northern Europe	2022	#N/A	none	none	J		0	0	0	0	0	0	1	1	0	0	0	0	0	0	0	0	0	0	0	0	0	0	1	0	0	0	0	0	0	0		Enterobase	SAL_UC5072AA_AS
214	SAL_UC6453	1617656	Human	52	151	United Kingdom	Europe	Northern Europe	2022	#N/A	none	none	J		0	0	0	0	0	0	1	1	0	0	0	0	0	0	0	0	0	0	0	0	0	0	1	0	0	0	0	0	0	0		Enterobase	SAL_UC6453AA_AS
215	SAL_UC9916	PNUSAS274255	Unknown	52	151	United States	Americas	Northern America	2022	#N/A	none	none	I		0	0	0	0	0	0	0	1	0	0	0	0	0	0	0	0	0	0	0	0	0	0	0	0	0	0	0	0	0	0		Enterobase	SAL_UC9916AA_AS
216	SAL_VB0006	833377	Human	52	151	United Kingdom	Europe	Northern Europe	2019	0	S83F	none	C		0	0	0	1	0	0	0	1	1	1	1	0	1	1	0	0	0	0	0	0	0	0	0	0	0	0	0	1	1	1	953	Enterobase	SAL_VB0006AA_AS
217	SAL_VB5882	1090603924	Human	52	151	Netherlands	Europe	Western Europe	2006	58314	none	none	J		0	0	0	1	0	0	0	1	0	0	0	0	0	0	0	0	0	0	0	0	0	0	0	0	0	0	0	0	0	0		Enterobase	SAL_VB5882AA_AS
218	SAL_VB6039	1090602912	Human	52	151	Netherlands	Europe	Western Europe	2006	0	D87Y	none	F	F.4	1	0	1	0	0	0	0	1	1	1	1	0	1	1	0	0	0	0	0	0	0	0	0	0	0	0	0	1	1	1	939	Enterobase	SAL_VB6039AA_AS
219	SAL_VB8979	843998	Human	52	151	United Kingdom	Europe	Northern Europe	2019	0	S83F	none	C		0	0	0	1	0	0	0	1	1	1	1	0	1	1	0	0	0	0	0	0	0	0	0	0	0	0	0	1	1	1	953	Enterobase	SAL_VB8979AA_AS
220	SAL_VC0437	PNUSAS275424	Unknown	52	151	United States	Americas	Northern America	2022	#N/A	none	none	H		0	0	0	0	0	0	0	1	0	0	0	0	0	0	0	0	0	0	0	0	0	0	0	0	0	0	0	0	0	0		Enterobase	SAL_VC0437AA_AS
221	SAL_VC4374	1659879	Human	52	151	United Kingdom	Europe	Northern Europe	2022	#N/A	none	none	J		0	0	0	0	0	0	1	1	0	0	0	0	0	0	0	0	0	0	0	0	0	0	1	0	0	0	0	0	0	0		Enterobase	SAL_VC4374AA_AS
222	SAL_VC4637	PNUSAS282537	Unknown	52	151	United States	Americas	Northern America	2022	#N/A	none	none	I		0	0	0	0	0	0	0	1	0	0	0	0	0	0	0	0	0	0	0	0	0	0	0	0	0	0	0	0	0	0		Enterobase	SAL_VC4637AA_AS
223	SAL_VC5155	1657500	Human	52	151	United Kingdom	Europe	Northern Europe	2022	#N/A	none	none	J		0	0	0	0	0	0	1	1	0	0	0	0	0	0	0	0	0	0	0	0	0	0	1	0	0	0	0	0	0	0		Enterobase	SAL_VC5155AA_AS
224	SAL_VC5474	PNUSAS281118	Unknown	52	151	United States	Americas	Northern America	2022	#N/A	none	none	I		0	0	0	0	0	0	0	1	0	0	0	0	0	0	0	0	0	0	0	0	0	0	0	0	0	0	0	0	0	0		Enterobase	SAL_VC5474AA_AS
225	SAL_VC6502	PNUSAS284447	Unknown	52	151	United States	Americas	Northern America	2022	#N/A	none	none	H		0	0	0	0	0	0	0	1	0	0	0	0	0	0	0	0	0	0	0	0	0	0	0	0	0	0	0	0	0	0		Enterobase	SAL_VC6502AA_AS
226	SAL_WB4509	851887	Human	52	151	United Kingdom	Europe	Northern Europe	2019	0	S83F	none	C		0	0	0	1	0	0	0	1	1	1	1	0	1	1	0	0	0	0	0	0	0	0	0	0	0	0	0	1	1	1	953	Enterobase	SAL_WB4509AA_AS
227	SAL_WB7623	MC_05-0200	Human	52	151	Ireland	Europe	Northern Europe	2005	0	D87Y	none	F	F.4	1	0	1	0	0	0	0	1	1	1	1	0	1	0	0	0	0	0	0	0	0	0	0	0	0	0	0	1	1	1	939	Enterobase	SAL_WB7623AA_AS
228	SAL_WB7919	MC_07-0021	Human	52	151	Ireland	Europe	Northern Europe	2007	0	D87Y	none	F	F.4	1	0	1	0	0	0	0	1	1	1	1	0	1	1	0	0	0	0	0	0	0	0	0	0	0	0	0	1	1	1	939	Enterobase	SAL_WB7919AA_AS
229	SAL_WB8022	MC_05-0034	Human	52	151	Ireland	Europe	Northern Europe	2005	0	D87Y	none	F	F.5	0	1	0	0	0	0	0	1	1	0	1	1	1	1	0	1	0	0	0	0	0	0	0	0	0	0	0	1	1	1	953	Enterobase	SAL_WB8022AA_AS
230	SAL_WB8100	MC_05-0631	Human	52	151	Ireland	Europe	Northern Europe	2005	40222	none	none	J		0	0	0	0	0	0	0	1	1	0	1	0	0	0	0	0	1	1	0	0	0	0	0	0	0	0	0	0	0	0		Enterobase	SAL_WB8100AA_AS
231	SAL_WB8102	MC_05-0008	Human	52	151	Ireland	Europe	Northern Europe	2005	0	D87Y	none	F	F.4	1	0	1	0	0	0	0	1	1	1	1	0	1	1	0	0	0	0	0	0	0	0	0	0	0	0	0	1	1	1	939	Enterobase	SAL_WB8102AA_AS
232	SAL_WB8166	MC_08-0480	Human	52	151	Ireland	Europe	Northern Europe	2008	0	S83F	none	F	F.3	1	1	0	0	0	0	0	1	1	1	1	0	1	1	0	0	0	0	0	0	0	0	0	0	0	0	0	1	1	1	806	Enterobase	SAL_WB8166AA_AS
233	SAL_WB8342	MC_08-0764	Human	52	151	Ireland	Europe	Northern Europe	2008	41611	none	none	G		0	1	0	0	0	0	0	1	0	0	0	0	0	0	0	0	0	0	0	0	0	0	0	0	0	0	0	0	0	0		Enterobase	SAL_WB8342AA_AS
234	SAL_WB8574	ZJ-73C	Human	52	151	Jordan	Asia	Western Asia	2009	0	S83FD87G	S80R	A		1	0	1	0	0	0	0	1	1	1	1	0	1	1	0	0	0	0	0	0	0	0	0	0	0	0	0	1	1	1	953	Enterobase	SAL_WB8574AA_AS
235	SAL_WB8681	NR08.051	Human	52	151	Taiwan	Asia	Eastern Asia	2008	0	S83F	none	D		1	1	0	0	0	1	0	1	1	1	1	1	1	1	1	0	0	0	0	0	0	0	0	0	0	0	0	1	1	1	953	Enterobase	SAL_WB8681AA_AS
236	SAL_WB8685	MC_07-0907	Human	52	151	Ireland	Europe	Northern Europe	2007	0	D87Y	none	F	F.5	1	1	0	0	0	0	0	1	1	1	1	0	1	1	0	0	0	0	0	0	0	0	0	0	0	1	0	1	1	1	953	Enterobase	SAL_WB8685AA_AS
237	SAL_WB8693	MC_06-0275	Human	52	151	Ireland	Europe	Northern Europe	2006	0	D87G	none	F	F.2	0	1	0	0	0	0	0	1	1	1	1	0	1	1	0	0	0	0	0	0	0	0	0	0	0	0	0	1	1	1	953	Enterobase	SAL_WB8693AA_AS
238	SAL_WC6252	1698290	Human	52	151	United Kingdom	Europe	Northern Europe	2022	#N/A	none	none	J		0	0	0	0	0	0	0	1	0	0	0	0	0	0	0	0	0	0	0	0	0	0	0	0	0	0	0	0	0	0		Enterobase	SAL_WC6252AA_AS
239	SAL_WC6253	1698345	Human	52	151	United Kingdom	Europe	Northern Europe	2022	#N/A	none	none	J		0	0	0	0	0	0	1	1	0	0	0	0	0	0	0	0	0	0	0	0	0	0	1	0	0	0	0	0	0	0		Enterobase	SAL_WC6253AA_AS
240	SAL_WC7294	1700421	Human	52	151	United Kingdom	Europe	Northern Europe	2022	#N/A	none	none	J		0	0	0	0	0	0	0	1	0	0	0	0	0	0	0	0	0	0	0	0	0	0	0	0	0	0	0	0	0	0		Enterobase	SAL_WC7294AA_AS
241	SAL_XA6617	CVM N16S256	Poultry	52	151	United States	Americas	Northern America	2016	40222	none	none	I		0	0	0	0	1	0	0	1	0	0	0	0	0	0	0	0	0	0	0	0	0	0	0	0	0	0	0	0	0	0		Enterobase	SAL_XA6617AA_AS
242	SAL_XB2966	863417	Unknown	52	151	United Kingdom	Europe	Northern Europe	2019	40222	none	none	J		0	0	0	0	0	0	0	1	0	0	0	0	0	0	0	0	0	0	0	0	0	0	0	0	0	0	0	0	0	0		Enterobase	SAL_XB2966AA_AS
243	SAL_XB2989	863416	Unknown	52	151	United Kingdom	Europe	Northern Europe	2019	40222	none	none	J		0	0	0	0	0	0	0	1	0	0	0	0	0	0	0	0	0	0	0	0	0	0	0	0	0	0	0	0	0	0		Enterobase	SAL_XB2989AA_AS
244	SAL_XC6395	1693347	Human	52	151	United Kingdom	Europe	Northern Europe	2022	#N/A	none	none	J		0	0	0	0	0	0	1	1	0	0	0	0	0	0	0	0	0	0	0	0	0	0	1	0	0	0	0	0	0	0		Enterobase	SAL_XC6395AA_AS
245	SAL_XC7785	PNUSAS313173	Unknown	52	151	United States	Americas	Northern America	2022	#N/A	none	none	I		0	0	0	0	0	0	0	1	0	0	0	0	0	0	0	0	0	0	0	0	0	0	0	0	0	0	0	0	0	0		Enterobase	SAL_XC7785AA_AS
246	SAL_XC8329	1738619	Human	52	151	United Kingdom	Europe	Northern Europe	2022	#N/A	none	none	J		0	0	0	0	0	0	1	1	0	0	0	0	0	0	0	0	0	0	0	0	0	0	1	0	0	0	0	0	0	0		Enterobase	SAL_XC8329AA_AS
247	SAL_YA9400	FSIS21821107	Poultry	52	151	United States	Americas	Northern America	2018	58558	none	none	H		0	0	0	0	0	0	0	1	0	0	0	0	0	0	0	0	0	0	0	0	0	0	0	0	0	0	0	0	0	0		Enterobase	SAL_YA9400AA_AS
248	SAL_YC6143	1764971	Human	52	151	United Kingdom	Europe	Northern Europe	2022	#N/A	none	none	J		0	0	0	0	0	0	1	1	0	0	0	0	0	0	0	0	0	0	0	0	0	0	1	0	0	0	0	0	0	0		Enterobase	SAL_YC6143AA_AS
249	SAL_YC7312	PNUSAS320658	Unknown	52	151	United States	Americas	Northern America	2022	#N/A	none	none	I		0	0	0	0	0	0	0	1	0	0	0	0	0	0	0	0	0	0	0	0	0	0	0	0	0	0	0	0	0	0		Enterobase	SAL_YC7312AA_AS
250	SAL_ZC1292	1784703	Human	52	151	United Kingdom	Europe	Northern Europe	2022	#N/A	none	none	J		0	0	0	0	0	0	0	1	0	0	0	0	0	0	0	0	0	0	0	0	0	0	0	0	0	0	0	0	0	0		Enterobase	SAL_ZC1292AA_AS
251	SAL_ZC9941	PNUSAS332341	Unknown	52	151	United States	Americas	Northern America	2023	#N/A	none	none	I		0	0	0	0	0	0	0	1	0	0	0	0	0	0	0	0	0	0	0	0	0	0	0	0	0	0	0	0	0	0		Enterobase	SAL_ZC9941AA_AS
252	SAL_ZC9946	PNUSAS332336	Unknown	52	151	United States	Americas	Northern America	2023	#N/A	none	none	H		0	0	0	0	0	0	0	1	0	0	0	0	0	0	0	0	0	0	0	0	0	0	0	0	0	0	0	0	0	0		Enterobase	SAL_ZC9946AA_AS
253	SD10-031	SD10-031	Human	52	151	Taiwan	Asia	Eastern Asia	2010	0	S83F	none	D		1	1	0	0	0	0	0	1	1	1	1	0	1	1	0	0	0	0	0	0	0	0	0	0	0	0	0	1	1	1	953	This study	DRR576588
254	SL100322	SL100322-2	Food	52	151	Japan	Asia	Eastern Asia	2010	0	none	none	E		1	1	0	0	0	0	0	1	1	1	1	1	1	1	0	0	0	0	0	0	0	0	0	0	0	0	0	1	1	1	953	This study	DRR576589
255	SL150085	SL150085	Human	52	151	Japan	Asia	Eastern Asia	2015	0	none	none	E		1	1	0	0	0	0	0	1	1	1	1	1	1	1	0	0	0	0	0	0	0	0	0	0	0	0	1	1	1	1	953	This study	DRR576590
256	SL180186	SL180186	Human	52	151	Japan	Asia	Eastern Asia	2017	0	none	none	E		1	1	0	0	0	0	0	1	1	1	1	1	1	1	0	0	0	0	0	0	0	0	0	0	0	0	1	1	1	1	953	This study	DRR576591
257	SL180214	SL180214	Human	52	151	Japan	Asia	Eastern Asia	2017	0	none	none	E		1	1	0	0	0	0	0	1	1	1	1	1	1	0	0	0	0	0	0	0	0	0	0	0	0	0	1	1	1	1	740	This study	DRR576592
258	SL180256	SL180256	Human	52	151	Japan	Asia	Eastern Asia	2017	0	none	none	E		1	1	0	0	0	0	0	1	1	1	1	1	1	1	0	0	0	0	0	0	0	0	0	0	0	0	1	1	1	1	953	This study	DRR576593
259	SL180272	SL180272	Human	52	151	Japan	Asia	Eastern Asia	2017	0	none	none	E		1	1	0	0	0	0	0	1	1	1	1	1	1	1	0	0	0	0	0	0	0	0	0	0	0	0	1	1	1	1	953	This study	DRR576594
260	SL190011	SL190011	Human	52	151	Japan	Asia	Eastern Asia	2017	0	none	none	E		1	1	0	0	0	0	0	1	1	1	1	1	1	1	0	0	0	0	0	0	0	0	0	0	0	0	1	1	1	1	953	This study	DRR576595
261	SL190017	SL190017	Human	52	151	Japan	Asia	Eastern Asia	2017	0	none	none	E		1	1	0	0	0	0	0	1	1	1	1	1	1	1	0	0	0	0	0	0	0	0	0	0	0	0	1	1	1	1	953	This study	DRR576596
262	SL190062	SL190062	Human	52	151	Japan	Asia	Eastern Asia	2017	0	none	none	E		1	1	0	0	0	0	0	1	1	1	1	1	1	0	0	0	0	0	0	0	0	0	0	0	0	0	1	1	1	1	953	This study	DRR576597
263	SL200077	SL200077	Human	52	151	Japan	Asia	Eastern Asia	2015	0	none	none	E		1	1	0	0	0	0	0	1	1	1	1	1	1	1	0	0	0	0	0	0	0	0	0	0	0	0	1	1	1	1	953	This study	DRR576598
264	SL200129	SL200129-2	Human	52	151	Japan	Asia	Eastern Asia	2015	0	none	none	E		1	1	0	0	0	1	0	1	1	1	1	1	1	1	0	0	0	0	0	0	0	0	0	0	0	0	1	1	1	1	953	This study	DRR576599

## Sheet: Table S2
Table S2. Geographic distribution of BAPS F subclusters.
Region/Country	BAPS						Total
	F.1	F.2	F.3	F.4	F.5	F.6
Africa			9				9
Egypt			4				4
Ethiopia			5				5
Americas	1						1
United States	1						1
Asia	1					1	2
Taiwan	1					1	2
Europe		3	1	6	5		15
Austria					3		3
Germany				1			1
Ireland		1	1	3	2		7
Netherlands				1			1
United Kingdom		2		1			3
NA1				1			1
Total	2	3	10	7	5	1	28
1, Not available

## Sheet: Table S3
Table S3. Distribution of plasmid replicons over BAPS clusters.
Plasmid replicon	BAPS A	BAPS B	BAPS C	BAPS D	BAPS E	BAPS F	BAPS G	BAPS H	BAPS I	BAPS J	Total
	(N=23)	(N=4)	(N=16)	(N=29)	(N=11)	(N=28)	(N=16)	(N=38)	(N=35)	(N=64)	(N=264)
IncN	16			25	11	18					70
ColE1/rop			2	25	11	10	2	1			51
Col156	12					15	1			1	29
ColpVC	4		6				2		2	9	23
IncFII-p96A	4			9					9		22
IncX4				14	1	1		1	1	1	19
Col-pHAD28			3							8	11

## Sheet: Table S4
Table S4. Junction points of IS26 in rbsK among lineage R isolates.
	Junction point, bp
BAPS	699	740	806	929	939	953	NA1	Total
A	2					20	1	23
B						4		4
C						16		16
D						29		29
E		1				10		11
F			9	1	6	11	1	28
F.1						2		2
F.2						3		3
F.3			9				1	10
F.4				1	6			7
F.5						5		5
F.6						1		1
Total	2	1	9	1	6	90	2	111
1 Not available
